# Supplementary material for: Nanofiber-Enhanced “Lucky-Bag” Triboelectric Nanogenerator for Efficient Wave Energy Harvesting by Soft-Contact Structure
Source: Nanomaterials (Basel). 2022 Aug 15;12(16):2792. doi: 10.3390/nano12162792 (PMC9415517; doi:10.3390/nano12162792)
Supplement: Supplementary file 1 [file nanomaterials-12-02792-s001.zip]

Archive with 6 entries (6 files):
- nanomaterials-1811559-Supplementary Materials.pdf
- Supplementary Video 1.mp4
- Supplementary Video 2.mp4
- Supplementary Video 3.mp4
- Supplementary Video 4.mp4
- Supplementary Video 5.mp4
